# Supplementary material for: The effect of exercise on intramyocellular acetylcarnitine (AcCtn) concentration in adult growth hormone deficiency (GHD)
Source: Sci Rep. 2019 Dec 19;9:19431. doi: 10.1038/s41598-019-55942-w (PMC6923484; doi:10.1038/s41598-019-55942-w)
Supplement: Supplementary file 1 — Supplementary Table 1 [file 41598_2019_55942_MOESM1_ESM.xlsx]

## Sheet: Tabelle1
Supplementary Table 1.
Individual Data of the seven patients with growth hormone deficiency (GHD 1-7) and the seven control subjects (CS 1-7) participating in the study
	GHD 1	GHD 2	GHD 3	GHD 4	GHD 5	GHD 6	GHD 7	CS 1	CS 2	CS 3	CS 4	CS 5	CS 6	CS 7
Age (years)	37	48	56	47	58	56	26	29	26	52	45	57	37	27
BMI (kg/m2)	28.4	31.8	20.2	29.5	26.9	24.6	25.5	27.4	23.3	24.1	35.2	29.2	25.6	24.5
VAT (kg)	5.35	3.01	1.76	5.04	3.12	4.65	1.56	1.04	1.17	1.62	5.87	3.03	1.72	0.99
SAT (kg)	16.22	18.03	6.61	18.54	12.38	10.85	13.81	9.66	9.36	11.11	24.75	18.43	10.98	9.49
VO2max (ml*kg-1 min-1)	22.7	30.57	37.47	22.5	30.13	32.3	37.7	57.06	48.49	49.09	28.79	31.88	41.59	nd
AcCtn concentration (mmol/kg)
Baseline	0	0	1.4	0.24	0.24	0.45	0	0	1.02	0	0	0	0.5	1.11
2 hours	3.05	0	2.49	0.61	0.03	1.8	1.15	1.85	1.64	0.25	1.81	0	4.72	3.77
24 hours	1.05	0.27	0.79	0	0.91	1.08	0.28	0.14	0.66	0	1.63	0	0.86	2.84
Δ Baseline → 2h	3.05	0	1.09	0.37	-0.21	1.35	1.15	1.85	0.63	0.25	1.81	0	4.22	2.66
Δ 2h → 24h	-2	0.27	-1.7	-0.61	0.88	-0.72	-0.87	-1.71	-0.98	-0.25	-0.18	0	-3.86	-0.93
Δ Baseline → 24h	1.05	0.27	-0.61	-0.24	0.66	0.63	0.28	0.14	-0.35	0	1.63	0	0.36	1.74
BMI = body mass index (kg/m2); LBM = le1an body mass; SAT = subcutaneous adipose tissue mass; VAT = visceral adipose tissue mass; VO2 max = maximal oxygen uptake
