# Supplementary material for: The effect of exercise on intramyocellular acetylcarnitine (AcCtn) concentration in adult growth hormone deficiency (GHD)
Source: Sci Rep. 2019 Dec 19;9:19431. doi: 10.1038/s41598-019-55942-w (PMC6923484; doi:10.1038/s41598-019-55942-w)
Supplement: Supplementary file 2 — Supplementary Table 2 [file 41598_2019_55942_MOESM2_ESM.xlsx]

## Sheet: Tabelle1
Supplementary Table 2.
Correlations between baseline characteristics and changes in intramyocellular Acetylcarnitine (AcCtn) concentrations in all study participants (n=14, GHD and CS taken together)
	Age	BMI	VO2 max	HOMA	Lean body mass	Viszeral adipose tissue mass	Subcutaneous adipose tissue mass
Correlation coefficient r
∆ AcCtn Baseline → 2 hours	-0.44	-0.08	0.07	-0.09	-0.13	-0.03	-0.16
∆ AcCtn Baseline → 24 hours	-0.23	0.43	-0.41	0.42	0.37	0.34	0.35
p-value
∆ AcCtn Baseline → 2 hours	0.12	0.79	0.81	0.78	0.65	0.92	0.59
∆ AcCtn Baseline → 24 hours	0.42	0.12	0.17	0.15	0.2	0.23	0.22
GHD = patients with growth hormone deficiency; CS = control subjects
